# Supplementary material for: HOXA5 as a Dual Modulator of Tumor Biology in Endometrial Cancer
Source: Cancers (Basel). 2025 Jul 26;17(15):2473. doi: 10.3390/cancers17152473 (PMC12346555; doi:10.3390/cancers17152473)
Supplement: Supplementary file 1 [file cancers-17-02473-s001.zip]

Archive with 1 entries (1 files):
- cancers-3719091-supplementary.pdf
